# Supplementary material for: Pulmonary high-resolution computed tomography findings in patients with synovitis, acne, pustulosis, hyperostosis and osteitis syndrome
Source: PLoS One. 2018 Dec 5;13(12):e0206858. doi: 10.1371/journal.pone.0206858 (PMC6281176; doi:10.1371/journal.pone.0206858)
Supplement: S2 Table — (XLSX) [file pone.0206858.s002.xlsx]

## Sheet: Sheet1
No.	Sex(male=1,female=2)	Age	ESR(mm/h)	hs-CRP(mg/L)	Abnormalities	Pleural thickening	Calcification	Reticular pattern	Solitary nodule	Multiple nodule	Nodules	Irregular linear opacity	Ground-glass opacity	Bronchiectasis	Opacity	Emphysema	Pulmonary bulla
1	2	60	7	0.56	1					1	1	1	1				1
2	2	59	12	0.62	1	1						1			1
3	2	26	4	0.68	0
4	1	34	1	NA	0
5	2	33	8	0.36	1							1			1
6	2	27	16	0.36	0
7	2	41	3	0.12	1											1
8	1	27	1	1.15	0
9	1	38	1	1.17	1	1	1			1	1
10	1	50	2	0.41	0
11	2	50	8	0.65	0
12	2	35	7	0.35	0
13	2	65	NA	NA	1							1	1				1
14	2	21	23	0.58	0
15	2	69	11	0.41	1	1	1			1	1	1			1
16	1	53	10	3.32	1				1		1	1			1	1	1
17	2	62	15	0.77	1	1	1			1	1	1	1
18	1	29	NA	NA	0					1	1
19	2	41	6	0.33	1
20	1	60	7	NA	1							1			1
21	2	32	NA	NA	1					1	1
22	1	43	11	NA	1	1						1			1
23	2	30	2	NA	1	1
24	1	23	3	NA	0
25	1	24	2	NA	0
26	2	31	7	NA	1							1
27	2	34	7	NA	1							1
28	1	31	2	NA	1							1
29	1	28	12	NA	1		1		1		1		1
30	2	60	25	NA	1					1	1
31	1	49	2	NA	1	1				1	1		1
32	1	37	2	NA	1	1			1		1
33	1	42	2	NA	1					1	1	1	1
34	1	57	1	NA	0
35	2	62	14	NA	1							1	1
36	1	57	2	NA	1	1				1	1	1			1
37	2	61	10	NA	1							1			1
38	2	56	13	NA	1		1			1	1	1
39	1	29	2	NA	0
40	2	29	7	NA	1							1			1
41	2	48	4	0.22	1								1
42	2	37	30	5.21	1					1	1
43	2	34	2	1.31	1				1		1
44	2	31	9	2.4	1							1
45	2	35	NA	NA	0
46	2	63	13	2.9	1				1		1		1
47	1	35	7	8.35	0
48	1	27	2	0.17	1		1
49	2	48	44	9.59	1		1					1					1
50	2	32	30	0.88	0
51	2	33	NA	NA	0
52	2	40	7	0.16	0
53	2	24	NA	2.08	1	1
54	2	32	5	0.17	1											1
55	2	30	13	1.47	0
56	1	38	2	0.7	1		1		1		1
57	1	44	2	0.84	1		1					1	1			1
58	2	69	NA	NA	1							1
					39	10	9	0	6	12	18	22	10	0	9	4	4
