# Supplementary material for: Pulmonary high-resolution computed tomography findings in patients with synovitis, acne, pustulosis, hyperostosis and osteitis syndrome
Source: PLoS One. 2018 Dec 5;13(12):e0206858. doi: 10.1371/journal.pone.0206858 (PMC6281176; doi:10.1371/journal.pone.0206858)
Supplement: S3 Table — (XLSX) [file pone.0206858.s003.xlsx]

## Sheet: Sheet1
No.	Sex	Age	VAS	BASDAI	BASFI	ESR	hs-CRP	onset age	onset of cutaneous lesions	onset of osteoarticular manifestations	duration(m)	Abnormalities	Pleural thickening	Mass of anterior chest	Calcification	Reticular pattern	Solitary nodule	Multiple nodule	Nodules	Irregular linear opacity	Ground-glass opacity	Bronchiectasis	Opacity	Emphysema	Pulmonary bulla
1	F	43	6	7.2	5.2	13	3.92	43	43	44	15	1							0	1
2	F	55	6	3.6	2	67	37.48	52	52	52	18	1					0	0	0	1			1
3	F	45	5	6	3.6	14	2.34	41	41	41	34	1							0	1			1
4	F	47	6	4.6	4.6	13	11.54	44	46	44	34	1							0		1		0
5	F	65	3	2.6	5.5	89	43.74	58	58	59	32	1							0	1
6	M	35	8	3.6	5.6	59	73.69	33	33	33	3	1	1						0	0			1
7	F	53	4	3.2	1.9	51	33	49	49	41	49	1							0	1		1	1
8	F	27	4	5.6	0.6	16	1.51	24	24	24	11	0							0
9	F	47	2	1.3	0	12	0.95	46	46	46	13	1	1					0	0				0
10	F	55	4	2.75	1.3	26	8.16	52	52	52	7	1							0	1			1
11	F	52	6	5	8.6	17	8.86	52	52	52	1	1	1						0	1			0
12	F	42	4	4.2	2.4	25	2.63	27	27	35	150	0							0	0
13	F	43	9	4.5	1.5	75	15.06	43	43	43	7	0							0
14	F	40	2	2	0	14	0.23	35	35	41	73	0							0
16	F	38	4	3	0	22	1.22	36	36	36	20	0							0
17	M	43	8	6.8	4.3	30	30.01	40	40	40	32	0							0
18	F	49	7	5	1.6	9	2.53	46	46	46	36	1							0	1	1		0
19	F	50	4	3.3	1.6	29	8.4	44	44	44	78	1							0	1
20	M	50	7	6.7	4	23	19.45	49	49	49	17	1	1						0	1			1	0	1
21	M	50	8	5.2	8.3	93	101.3	50	50	50	8	1					1	0	1	1	1		1
22	M	42	3	1.6	0	7	3.27	42	42	42	3	1							0		1		0
23	F	52	6	4	2.8	31	1.3	27	27	27	260	1					1		1	1			0
24	F	56	7	6.8	2.4	70	55.18	56	56	56	8	1							0	1			1	1
25	F	40	7	6.2	7.2	77	43.4	30	30	30	96	0							0
26	F	53	7	6.9	6.5	5	0.86	57	57	57	24	1							0	1		1	1
27	F	28	4	2.3	1.8	36	3.43	28	28	28	2	0							0
28	F	28	4	3.8	2.1	71	30.85	28	28	28	7	1							0	1			0
29	F	57	5	4.8	0.4	9	1.53	45	45	52	144	0							0
30	F	61	6	4.8	3.2	95	22.96	59	59	59	25	1							0		1		0
31	M	31	4	2.2	0.1	13	3.77	29	29	30	11	1							0	1		1	0
32	F	34	6	5.2	3	46	0.37	33	33	33	1	0							0
33	F	54	4	3.4	2.3	29	15.36	51	51	51	36	1							0	1			1
34	F	54	5	4.2	2.8	86	10.1	38	46	38	156	1							0	1			0
35	F	27				14	1.96	17	21	17	132	0							0
36	F	41	6	3.8	3.3	48	22.6	38	39	38	23	1	1						0	1			0
37	M	44	4	2.3	1.1	17	9.97	39	39	43	58	1					1		1
38	M	35	8	7.2	3.3	16	16.67	33	33	33	23	0							0
39	F	58	5	3.2	5.5	68	21.1	48	58	48	120	1							0	1			1
40	F	28	5	3	5.2	35	14.6	28	28	28	5	0							0
41	F	29	4	2	1.8	14	11.71	29	29	29	1	0							0
42	F	54	6	5.2	5.5	59	7.45	52	52	54	30	1						1	1	1
43	F	51	7	5	5.6	84	17	46	46	46	23	1					1		1		1		1
44	F	52	6	4.1	3.2	25	11.9	36	36	46	184	1					1		1
45	F	60	4	3.4	4.2	108	47.1	49	49	59	123	1							0	1			1
46	F	46	3	5	0.6	15	5.42	42	42	44	36	0							0
47	F	34	3	3.2	1	40	8.99	32	32	33	11	0							0
48	F	54	4	3	2.5	27	0.2	53	53	54	12	1							0	1			1		1
49	F	52	6	2.8	0.8	38	10	52	52	53	9	0							0
50	F	50	8	5.8	3.4	22	32.27	49	49	51	89	1							0	1			1
51	F	44	3	1.6	0	14	1.97	44	44	42	26	0							0
52	F	41	5	4.2	2.2	19	3.16	38	38	39	20	0							0
53	F	38	6	4.6	3.8	52	10.6	37	37	37	16	0							0
54	F	52	3	2.8	0.6	36	22.7	50	52	50	20	1					0		0				1
55	F	47	5	4.8	3.9	22	11.4	46	46	46	15	1	1						0
57	F	52	7	5.2	3.9	13	1.89	50	50	50	24	1							0	1			1
58	M	41	4	4.8	3.2	11	10.76	39	39	39	10	0							0
59	M	36	9	5.4	7.4	24	92.79	35	35	36	12	0							0
60	F	35	5	3.5	2.6	46	15.43	34	34	34	5	1		1					0
61	M	55	9	6.6	7.5	40	27.57	48	48	48	86	1							0	1			0
62	F	62	5	7.4	5.5	36	3.27	61	61	61	5	1					0		0				1
63	F	50	6	4.4	4.9	39	7.61	49	49	49	5	1	1				1		1		0		1
64	F	56	1	2	0	11	4.12	55	55	55	6	1							0		1		1
65	M	34	5	2	4.2	8	5.33	34	34	34	3	1	1						0	1	1
66	F	38	3	3	1.8	6	1.01	36	36	38	28	1					0		0				1
67	F	47	3	2	0	26	3.97	45	45	46	10	1							0	1	1		1
68	M	46	5	3.8	2.8	51	51.08	39	39	39	74	1	1			1			0	1	1
69	F	56	5	4	4.4	78	27.3	54	55	54	22	1							0		1		0
												45	9	1	0	1	6	1	7	29	11	3	22	1	2
